# Supplementary material for: In Silico Drug Repurposing of FDA-Approved Drugs Highlighting Promacta as a Potential Inhibitor of H7N9 Influenza Virus
Source: Molecules. 2022 Jul 15;27(14):4515. doi: 10.3390/molecules27144515 (PMC9321947; doi:10.3390/molecules27144515)
Supplement: Supplementary file 1 [file molecules-27-04515-s001.zip]

Archive with 1 entries (1 files):
- molecules-1757490-supplementary.pdf
